# Supplementary material for: The ESCRT protein CHMP5 promotes T cell leukemia by enabling BRD4-p300-dependent transcription
Source: Nat Commun. 2025 May 3;16:4133. doi: 10.1038/s41467-025-59504-9 (PMC12049546; doi:10.1038/s41467-025-59504-9)
Supplement: Supplementary file 4 — Source Data [file 41467_2025_59504_MOESM4_ESM.xlsx]

## Sheet: Fig 1d
MYC Protein					MYC mRNA
(from individual experiments, normalized to CT)					(from individual experiments, normalized to CT)
CT	KD				CT	KD
1	0.343394				1	0.280742
1	0.189038				1	0.162753
1	0.018826				1	0.187771
1	0.027681				1	0.17468
1	0.112447				1	0.183043
1	0.152622				1	0.31429
1	0.142162				1	0.127283
1	0.098185				1	0.16089
1	0.147152				1	0.205741
1	0.14069				1	0.480229
					1	0.408201
					1	0.472747

## Sheet: Fig 1e
CHMP5 protein	MYC mRNA		CHMP5 protein	MYC protein
0.529245	0.05081		0.028283	0.387756
0.001941	0.014265		0.004648	0.213459
1.54054	0.115816		1.26754	1.21491
0.0617696	0.014074		1.23077	1.57212
0.0558845	0.01779		0.948276	1.22845
1.26754	0.0956314		0.154128	0.697248
1.23077	0.0821301		0.377059	0.729412
0.948276	0.112385		0.383607	0.552459
0.154128	0.0464457		0.552805	0.674917
0.377059	0.0394794		0.499893	0.477875
0.311765	0.045722		0.161234	0.373126
0.906964	0.043461		0.176	0.419047
0.948429	0.0498252		0.088836	0.264151
1.0197	0.0673911		2.18654	1.47115
0.0645367	0.0108932		2.01701	1.62745
0.0580218	0.0108637		0.300488	0.829268
0.078419	0.00965061		0.730408	0.507837
			0.752688	0.448029
			0.936111	0.591667
			0.053543	0.058005
			0.041713	0.078729
			0.0608	0.073333
			0.906964	1.00319
			0.948429	0.958567
			1.0197	1.03878
			0.064537	0.098203
			0.058022	0.147179
			0.078419	0.140715

## Sheet: Fig 1g
	MYC mRNA
	CT	KD	CT+CHMP5	KD+CHMP5
	0.050653	0.014845	0.115816	0.05028
	0.050967	0.013684	0.117618	0.054774
	MYC protein
	CT	KD	CT+CHMP5	KD+CHMP5
	0.918868	0.120935	1.62162	1.13207

## Sheet: Fig 1i
CHMP5 mRNA				MYC mRNA
CT	CHMP5-KD	MYC-KD		CT	CHMP5-KD	MYC-KD
1	0.213041	0.923843		1	0.305006	0.410539
1	0.201095	1.09819		1	0.242688	0.346342
1	0.067542	0.923077		1	0.383952	0.628023
1	0.077548	0.868043		1	0.387574	0.565842

## Sheet: Fig 1j
	Units in (x10e4)
Days	CT		CHMP5-KD		MYC-KD
0	5	5	5	5	5	5
1	7.62	9.38	3.52	1.76	8.21	9.51
2	19.9	39.9	1.2	1.8	6.45	8.8
3	36.9	44.6	2.35	1.17	7.62	6.54
4	78.6	72.7	5.28	5.38	14.6	15.8
5	116	120	6.69	13.5	19.9	22.3

## Sheet: Fig 1k
	ECAR
	Time (minutes)	CT												CHMP5-KD												MYC-KD
	1.30951	11.4636	9.32639	10.6426	10.4738	9.42605	9.78557	10.7952	10.1972	10.7868	10.7354	10.8089	10.3232	1.69345	2.09268	1.54174	1.80708	2.45559	1.56362	1.50648	2.25751	1.53852	1.8106	1.23512	1.38125	3.23835	3.95271	3.45576	3.62547	4.00798	3.61917	3.6379	3.48375	3.36743	3.02742	2.94766	2.92396
	8.81292	10.9263	8.96385	10.5098	10.2864	9.54498	9.6817	10.012	9.46814	10.6744	10.5228	10.1596	9.86323	1.33894	1.81348	1.71873	1.70649	1.7851	0.963425	1.57134	1.87731	1.56445	1.80115	1.06361	1.28689	3.43815	3.78948	3.45181	3.84934	4.18072	3.44323	3.4621	3.32147	3.1653	2.78703	3.10309	2.57539
	16.3197	10.7721	9.07806	10.4375	10.1488	9.30738	9.34457	9.81657	9.32197	10.4967	10.5653	9.96054	9.53432	1.48343	1.56381	1.74952	1.8306	1.97835	1.41342	1.38914	2.10079	1.69808	1.79279	1.46222	1.514	3.39996	3.63021	3.34486	3.60822	4.16749	3.31676	3.67961	3.51019	3.32196	2.87906	3.1105	2.88889
	23.9356	58.5365	54.7684	59.5983	54.767	53.5687	54.5377	58.6223	55.535	60.3138	60.4499	58.3145	56.9652	6.5877	6.44906	7.0878	7.21801	6.30517	5.11137	9.49405	12.2517	9.08347	10.1065	6.67277	8.85824	21.4514	22.7257	23.6021	19.7977	25.3002	21.3918	21.3022	21.9474	22.9155	24.7644	19.2279	16.774
	31.4403	64.6726	60.6986	65.6119	59.6538	58.464	59.4908	65.9877	62.3112	66.0931	65.0848	63.2413	62.9405	8.40846	8.16022	8.76508	8.76102	7.97089	6.67314	12.7031	15.2561	11.8748	12.827	8.33454	10.7093	26.4118	27.0673	28.1292	23.4383	29.8264	25.3169	25.8969	26.8123	27.3426	29.9897	22.7933	20.0358
	38.9453	67.0334	63.1214	69.0833	63.0009	61.7445	62.1767	69.7976	64.9963	69.0214	68.5355	66.2665	65.1905	9.42056	9.07624	9.93959	9.83198	8.71319	7.33821	14.1721	16.6925	12.9277	14.3021	9.335	11.602	28.6493	29.2051	30.223	24.9269	31.7276	26.3895	28.9016	29.8546	29.9084	31.796	24.4817	20.5824
	46.5597	87.6447	87.0382	90.927	83.8887	79.8022	86.3022	88.261	86.2092	87.6605	87.1502	86.9648	86.1023	14.5946	14.993	17.1421	15.7072	13.3445	12.9933	21.7541	24.5877	25.4096	25.4019	15.9549	20.4673	33.491	37.5507	37.8114	31.2762	38.7689	31.547	36.0466	38.0377	46.0647	44.2472	32.1294	30.1558
	54.0701	97.9376	91.5847	96.7758	87.8435	85.8238	87.2957	96.8302	91.6471	93.3158	92.8335	88.7543	89.6548	16.0115	16.6096	18.1567	17.3938	15.2084	14.791	24.4256	27.6833	27.3252	28.5847	17.8802	22.5794	33.6033	39.6877	40.3503	33.4038	41.6044	33.8406	38.8864	43.1116	50.3529	47.8603	33.9202	32.3102
	61.5772	100.139	93.9047	101.621	90.8459	88.33	90.5491	97.4654	93.0234	94.5596	93.1323	88.4097	88.5046	16.5469	17.0979	19.1017	17.399	15.0618	13.6118	25.0505	29.0023	28.5964	29.3929	18.3415	21.3302	33.9007	39.7021	40.8234	32.8043	41.5952	33.8828	39.8124	45.3254	51.7069	49.1406	34.3099	30.2448
	69.1915	22.697	18.8148	20.5076	18.6719	19.1282	19.005	23.2195	20.064	20.6577	20.0755	20.7172	19.7436	5.01663	4.02976	4.06805	3.158	3.55072	2.9962	7.41331	8.12377	5.24232	3.85528	3.54041	3.57069	5.95955	6.61967	5.50845	5.38659	6.29914	4.46294	8.1465	10.3727	7.41213	5.65571	6.383	5.37121
	76.6949	17.0387	14.6917	15.991	14.5282	14.7735	14.5908	18.2042	15.9047	15.7459	15.4888	16.0153	15.6279	3.45439	3.04061	2.82469	2.3576	2.53564	2.36001	4.7826	5.57674	3.73917	2.86013	2.36105	2.42728	4.56623	5.02172	4.19532	4.23292	4.62918	3.72126	6.30892	7.77165	5.53869	4.40458	4.49467	3.8615
	84.2054	15.8431	13.9047	15.3794	14.0774	14.0922	14.096	16.849	14.7348	14.6125	15.1347	15.0698	14.3609	2.90706	2.64109	2.25359	1.93879	2.14351	1.80031	4.34171	4.34282	2.91962	2.70051	1.75108	2.22896	4.9921	4.87653	4.0555	4.18173	4.84734	3.74252	6.01364	7.49566	5.5912	4.52306	4.65615	3.97624
	OCR
	Time (minutes)	CT												CHMP5-KD												MYC-KD
	1.30951	168.68	145.773	134.608	138.671	127.645	123.966	149.371	127.871	151.831	139.476	147.468		43.7264	32.5707	30.6577	32.5492	29.6781	39.3717	35.8973	22.0368	31.8962	23.5768	29.582		95.0826	90.8697	78.0574	83.4033	81.2456	55.8353	62.5044	59.9936	63.2992	58.092	53.5462	54.9843
	8.81292	162.235	139.861	130.051	134.56	127.134	123.875	145.525	120.351	147.513	136.074	145.648		43.397	35.1743	31.0237	33.606	30.9947	39.0271	36.1152	23.833	32.5575	23.3089	28.6099		92.3172	87.5268	74.9231	81.0677	78.3207	54.4979	61.0292	58.6618	60.9931	57.9138	52.9062	54.3737
	16.3197	163.116	142.076	133.913	135.589	127.799	129.557	147.851	123.138	151.645	137.658	146.023		45.2502	37.7725	31.7146	34.8245	31.1331	41.2246	38.9442	25.8164	33.9501	24.7866	28.4848		93.764	89.0208	76.6107	82.6921	77.633	56.2678	61.6961	59.8359	61.1278	58.8718	53.5333	54.6719
	23.9356	66.1684	60.1735	58.2202	57.4284	54.9675	62.6146	82.9639	51.722	61.6352	59.3547	68.3329		25.7701	27.4067	25.7697	26.4538	27.8758	17.7405	21.5729	18.2927	21.9744	17.3311	15.9483		34.6124	36.829	31.1644	31.8109	29.7642	24.4807	16.4387	20.8824	24.5659	22.5235	21.4146	21.0978
	31.4403	72.1069	67.0983	62.283	63.8116	60.7671	61.7026	68.9239	59.6216	66.1302	65.4502	70.5228		18.8347	21.1419	20.8978	21.4994	21.8204	14.7897	20.0831	14.0047	16.7361	14.8276	13.4972		35.0508	38.2429	32.6178	32.9745	31.4322	25.2424	14.8965	24.7903	24.1211	22.1295	18.7382	20.9769
	38.9453	84.0795	78.5672	74.4923	73.4233	70.5236	71.6839	78.3194	68.4711	79.8751	76.5802	80.5054		18.3539	22.8508	20.0733	20.897	19.6545	17.3002	21.1556	15.3211	17.6244	14.727	13.1268		42.5644	43.8762	38.8087	39.6853	37.3497	29.8506	17.2292	29.8174	29.7765	24.774	22.9612	24.6894
	46.5597	130.431	117.891	116.433	110.05	113.473	109.995	120.427	95.0181	120.526	112.549	132.305		95.4302	130.982	110.808	102.837	123.928	59.7655	80.3192	53.6875	64.6173	62.6364	71.6502		146.014	151.773	134.007	133.476	145.409	116.122	72.181	110.384	75.1633	97.5334	104.752	108.163
	54.0701	109.218	98.7028	96.7717	93.9655	92.4969	87.8662	101.173	78.6543	101.552	93.9499	110.449		92.1212	122.272	104.349	93.6613	112.602	58.2179	80.3565	51.1295	63.1983	62.6395	70.6927		131.527	144.236	123.422	122.517	137.777	97.5466	70.5246	103.604	75.492	86.4765	97.4561	103.191
	61.5772	98.8059	89.3994	92.2287	84.4978	78.2922	74.3637	90.2384	67.3382	91.1666	84.0848	94.7849		88.6548	116.7	99.8077	87.8959	96.7445	57.3577	78.4346	50.2641	61.9257	60.0013	68.869		123.323	132.745	111.943	111.968	123.656	85.3513	64.859	95.4715	66.2663	80.5984	87.4488	90.5518
	69.1915	18.9772	18.2479	17.9754	16.0744	15.5735	14.2979	20.424	14.3544	14.0418	15.974	17.5052		15.1997	11.4325	10.5678	4.24891	7.49433	8.27252	14.9646	13.151	14.4361	12.0934	8.30367		12.6921	18.6072	17.8723	12.3187	17.2573	21.9066	1.16577	11.9076	10.0863	10.5116	8.97587	10.2315
	76.6949	18.797	18.2302	16.5386	17.0992	16.6199	12.9834	19.1076	14.3485	15.3922	18.1199	18.7129		9.94442	14.8252	14.4759	8.38133	12.9342	7.62101	14.0739	11.7609	14.8005	12.5221	10.6465		11.8553	18.7638	15.5701	13.6212	20.5379	11.3614	3.51948	13.0657	9.37944	10.19	9.73331	9.91888
	84.2054	17.435	17.0531	14.0002	17.12	15.5318	10.958	18.3076	12.5918	13.6609	16.4128	18.0881		8.12064	14.2598	15.4538	8.68459	14.3213	7.36561	13.3684	10.8217	12.5901	11.7365	10.0921		10.033	18.3024	14.1098	12.7967	18.5969	11.8174	-4.2454	13.8715	14.1529	8.94091	5.48648	8.41995

## Sheet: Fig 1l
Basal ECAR				Basal OCR
CT	CHMP5-KD	MYC-KD		CT	CHMP5-KD	MYC-KD
47.5132	14.1224	25.4975		219.524	30.9435	59.0882
42.818	11.6506	24.3797		186.113	30.7405	55.3685
41.5595	11.0266	23.2723		189.458	32.7416	52.037
58.5089	11.432	22.1879		186.083	30.8123	50.558
42.304	11.7369	23.333		190.299	32.8465	55.8661
49.3663	11.0309	29.4349		173.978	24.1687	50.1154
67.0587	14.7457	21.1849		213.649	36.8353	61.5846
47.8366	11.5278	19.0997		201.395	37.2434	50.4739
48.9449	14.8306	20.5768		195.136	30.2977	48.9922
55.2203	13.8112	20.5088		187.936	34.2385	51.072
43.3511	11.7654	19.3443		195.01	30.3554	50.8841
45.7908	11.4253	20.61		176.214	28.3629	44.4668

## Sheet: Fig 2f
Nuclear/cyto FLAG ratio
	FL	NLS
	1.00536	0.013789
	0.342588	0.041381
	0.622231	0.032147
	0.799487	0.05496
	0.524653	0.040709
	0.478241	0.07093

## Sheet: Fig 2m
		IgG		CHMP5-HA		BRD4
	Enhancer	1	1	9.40658	9.85686	15.8561	16.0284
	Promoter	1	1	9.79302	10.6602	27.3	27.3217
	NDME	1	1	0.99159	1.02244	1.17081	1.23112
	BDME	1	1	12.1459	13.0179	34.6345	34.4256

## Sheet: Fig 2n
		BRD4 norm to IgG
		DMSO		+JQ1
	Enhancer	11.2138	12.7177	4.24921	4.66195
	Promoter	20.1118	22.4199	8.45149	9.15155
	NDME	1.07298	1.06281	1.06385	1.12347
	BDME	32.6621	31.3679	4.97911	3.55046
		CHMP5-HA norm to IgG
		DMSO		+JQ1
	Enhancer	15.4139	15.9696	4.90985	7.9153
	Promoter	21.0496	17.4968	9.626	9.29924
	NDME	0.91685	1.10279	1.31401	1.11071
	BDME	18.8499	17.7079	5.65078	4.22549

[truncated: 77 more sheets: Fig 3a, Fig 3i, Fig 3j, Fig 3k, Fig 3l, Fig 4a, Fig 4b, Fig 4c, Fig 4d, Fig 4f, Fig 4g, Fig 4h, Fig 4i, Fig 4j, Fig 5a, Fig 5b, Fig 5c, Fig 5e, Fig 5g, Fig 5i …]
